# Supplementary material for: Overall lifestyle changes in adulthood are associated with cancer incidence in the Norwegian Women and Cancer Study (NOWAC) – a prospective cohort study
Source: BMC Public Health. 2023 Apr 3;23:633. doi: 10.1186/s12889-023-15476-3 (PMC10069035; doi:10.1186/s12889-023-15476-3)
Supplement: Supplementary file 5 — Additional file 5. Cancer types and associated International Classification of Disease, tenth revision (ICD-10) codes included in the study. [file 12889_2023_15476_MOESM5_ESM.xlsx]

## Sheet: Sheet1
Cancer types and associated International Classification of Disease, tenth revision (ICD-10) codes included in the study
ICD-10 code		Site	Exposure-related cancer subgroups
	N cases		Lifestyle	Alcohol	Tobacco	Obesity	Reproductive
C01	12	Upper aerodigestive
C02	18
C03	6
C04	4
C05	5
C06	0
C07	11
C09	24
C10	1
C11	4	Pharynx
C12	1
C13	0
C14	1
C15	33	Esophagus
C16	113	Stomach
C18	858	Colorectum
C19	53
C20	301
C22	43	Liver
C23	16
C24	31
C25	214	Pancreas
C31	6	Accessory sinus
C32	9	Larynx
C33	1	Trachea
C34	763	Lung
C50	2384	Breast
C51	32	Vulva
C52	10	Vagina
C53	79	Cervix
C54	607	Uterine
C55	0
C56	268	Ovarian
C57	75	Other female genital organs
C58	0
C64	189	Kidney
C65	19
C66	5
C73	116	Thyroid
C67	64	Bladder
C90	145	Multiple myeloma
C92	60	Acute myeloid leukemia
Shaded regions denote cancer diagnosis belonging to the exposure-related cancer subgroup
